# Supplementary material for: Sir2 Acts through Hepatocyte Nuclear Factor 4 to maintain insulin Signaling and Metabolic Homeostasis in Drosophila
Source: PLoS Genet. 2016 Apr 8;12(4):e1005978. doi: 10.1371/journal.pgen.1005978 (PMC4825955; doi:10.1371/journal.pgen.1005978)
Supplement: S1 Table — (XLSX) [file pgen.1005978.s007.xlsx]

## Sheet: FDR 13 Lg2Rt 0.585
Supplemental Table 1. List of genes from RNA-seq that display differential abundance between sir2 mutants and matched controls*
IGB HyperLink	FlyBaseGeneID	CG	Gene	Coor D_melanogaster_Apr_2006	Strand	Total BPs	Max Abs Lg2Rto	Max DESeq FDR	EdgeR FDR	Lg2Rto sir2_w1118	FC from w1118	FDR sir2_w1118	p-value
FBgn0033541_CG12934	FBgn0033541	CG12934	CG12934	chr2R:6536416-6537250	+	834	2.49119	605.955	0	-2.49119	0.17786	605.955	2.53818e-61
FBgn0044810_TotX	FBgn0044810	CG31193	TotX	chr3R:16730637-16731240	-	603	2.33917	506.436	0	-2.33917	0.197624	506.436	2.27208e-51
FBgn0044812_TotC	FBgn0044812	CG31508	TotC	chr3R:16698709-16699310	+	538	2.19983	501.942	0	-2.19983	0.217663	501.942	6.39456e-51
FBgn0035666_Jon65Aii	FBgn0035666	CG6580	Jon65Aii	chr3L:6045449-6046291	+	780	2.19757	508.668	0	-2.19757	0.218005	508.668	1.35904e-51
FBgn0028396_TotA	FBgn0028396	CG31509	TotA	chr3R:16696757-16697427	+	584	2.10809	479.38	0	-2.10809	0.231953	479.38	1.15333e-48
FBgn0036023_CG18179	FBgn0036023	CG18179	CG18179	chr3L:9632372-9633240	+	868	2.08206	405.453	0	-2.08206	0.236176	405.453	2.84911e-41
FBgn0034289_CG10910	FBgn0034289	CG10910	CG10910	chr2R:13907753-13909911	+	2010	2.06522	405.354	0	-2.06522	0.23895	405.354	2.91503e-41
FBgn0002565_Lsp2	FBgn0002565	CG6806	Lsp2	chr3L:12122492-12124796	+	2304	2.00523	405.065	0	-2.00523	0.249096	405.065	3.11526e-41
FBgn0042201_Nplp3	FBgn0042201	CG13061	Nplp3	chr3L:16311124-16311796	+	543	1.97852	373.504	0	-1.97852	0.25375	373.504	4.46295e-38
FBgn0033521_CG12896	FBgn0033521	CG12896	CG12896	chr2R:6314384-6315418	-	846	1.92593	377.93	0	-1.92593	0.263171	377.93	1.61066e-38
FBgn0002562_Lsp1alpha	FBgn0002562	CG2559	Lsp1alpha	chrX:12384415-12386933	+	2451	1.89659	410.593	0	-1.89659	0.268577	410.593	8.72463e-42
FBgn0040832_CG8012	FBgn0040832	CG8012	CG8012	chr3L:8208530-8209302	+	704	1.89023	343.102	0	-1.89023	0.269765	343.102	4.89575e-35
FBgn0031490_CG17264	FBgn0031490	CG17264	CG17264	chr2L:3018507-3021506	+	2734	1.86519	281.827	0	-1.86519	0.274488	281.827	6.56562e-29
FBgn0002563_Lsp1beta	FBgn0002563	CG4178	Lsp1beta	chr2L:898646-901320	+	2606	1.83745	354.935	0	-1.83745	0.279815	354.935	3.21028e-36
FBgn0040262_Ugt36Ba	FBgn0040262	CG13270	Ugt36Ba	chr2L:16794235-16795807	+	1572	1.7874	395.097	0	-1.7874	0.289694	395.097	3.09222e-40
FBgn0003357_Jon99Ciii	FBgn0003357	CG31362	Jon99Ciii	chr3R:25747930-25748823	+	893	1.78596	257.399	0	-1.78596	0.289983	257.399	1.81993e-26
FBgn0038290_CG6912	FBgn0038290	CG6912	CG6912	chr3R:10960859-10962702	-	1404	1.68479	252.297	0	-1.68479	0.311049	252.297	5.89243e-26
FBgn0034229_CG4847	FBgn0034229	CG4847	CG4847	chr2R:13399027-13401364	+	1527	1.65073	256.371	0	-1.65073	0.318478	256.371	2.30646e-26
FBgn0039778_Jon99Fi	FBgn0039778	CG18030	Jon99Fi	chr3R:26314686-26315625	+	939	1.64022	256.434	0	-1.64022	0.320808	256.434	2.27288e-26
FBgn0038291_CG3984	FBgn0038291	CG3984	CG3984	chr3R:10962883-10964626	+	1614	1.62185	234.549	0	-1.62185	0.324918	234.549	3.50835e-24
FBgn0033826_CG4734	FBgn0033826	CG4734	CG4734	chr2R:9184706-9185972	-	1011	1.58223	222.079	0	-1.58223	0.333964	222.079	6.19632e-23
FBgn0033774_CG12374	FBgn0033774	CG12374	CG12374	chr2R:8649616-8651330	+	1465	1.5819	231.196	0	-1.5819	0.334042	231.196	7.5921e-24
FBgn0038095_Cyp304a1	FBgn0038095	CG7241	Cyp304a1	chr3R:8789518-8791652	+	1717	1.53916	193.697	0	-1.53916	0.344086	193.697	4.26884e-20
FBgn0051091_CG31091	FBgn0051091	CG31091	CG31091	chr3R:21725624-21727897	+	2152	1.52812	234.549	0	-1.52812	0.346728	234.549	3.50835e-24
FBgn0036024_CG18180	FBgn0036024	CG18180	CG18180	chr3L:9634115-9635013	+	898	1.52409	210.933	0	-1.52409	0.347699	210.933	8.0674e-22
FBgn0039472_CG17192	FBgn0039472	CG17192	CG17192	chr3R:22842896-22844009	-	1057	1.49891	201.767	0	-1.49891	0.35382	201.767	6.65808e-21
FBgn0038914_fit	FBgn0038914	CG17820	fit	chr3R:17709639-17710176	-	537	1.49459	227.811	0	-1.49459	0.354881	227.811	1.6553e-23
FBgn0259896_nimC1	FBgn0259896	CG8942	nimC1	chr2L:13974116-13976753	-	2040	1.48312	219.368	0	-1.48312	0.357714	219.368	1.15655e-22
FBgn0037396_CG11459	FBgn0037396	CG11459	CG11459	chr3R:1851831-1852962	-	1131	1.48057	221.098	0	-1.48057	0.358346	221.098	7.76538e-23
FBgn0030262_Vago	FBgn0030262	CG2081	Vago	chrX:10983322-10984138	+	748	1.46096	142.02	0	-1.46096	0.363252	142.02	6.28027e-15
FBgn0043791_CG8147	FBgn0043791	CG8147	CG8147	chr3R:5320524-5322452	+	1867	1.43993	239.577	0	-1.43993	0.368586	239.577	1.10241e-24
FBgn0051810_CG31810	FBgn0051810	CG31810	CG31810	chr2L:16849017-16852366	-	1136	1.42799	192.184	0	-1.42799	0.371649	192.184	6.04832e-20
FBgn0030148_CG3106	FBgn0030148	CG3106	CG3106	chrX:9553128-9556789	-	2441	1.37929	183.85	0	-1.37929	0.384409	183.85	4.12051e-19
FBgn0034317_CR14499	FBgn0034317	CG14499	CR14499	chr2R:14075226-14075794	+	568	1.36211	160.622	0	-1.36211	0.389012	160.622	8.66537e-17
FBgn0040102_lectin-24Db	FBgn0040102	CG2958	lectin-24Db	chr2L:4188122-4189285	+	1163	1.35855	193.194	0	-1.35855	0.389975	193.194	4.7925e-20
FBgn0004425_LysB	FBgn0004425	CG1179	LysB	chr3L:1207370-1207868	+	498	1.33968	180.485	0	-1.33968	0.395108	180.485	8.94246e-19
FBgn0051266_CG31266	FBgn0051266	CG31266	CG31266	chr3R:12956975-12959441	+	2401	1.3312	174.833	0	-1.3312	0.397438	174.833	3.28651e-18
FBgn0036321_CG14120	FBgn0036321	CG14120	CG14120	chr3L:12878151-12882267	+	4116	1.32328	177.364	0	-1.32328	0.399626	177.364	1.83475e-18
FBgn0035886_Jon66Ci	FBgn0035886	CG7118	Jon66Ci	chr3L:8384641-8385479	+	838	1.31906	178.887	0	-1.31906	0.400797	178.887	1.29206e-18
FBgn0036619_Cpr72Ec	FBgn0036619	CG4784	Cpr72Ec	chr3L:16358990-16360426	-	1436	1.31318	153.8	0	-1.31318	0.402433	153.8	4.16846e-16
FBgn0036948_CG7298	FBgn0036948	CG7298	CG7298	chr3L:20195169-20196786	-	1322	1.28036	158.725	0	-1.28036	0.411694	158.725	1.34132e-16
FBgn0028939_nimC2	FBgn0028939	CG18146	nimC2	chr2L:13980145-13982952	+	2482	1.27721	164.054	0	-1.27721	0.412593	164.054	3.9315e-17
FBgn0031472_CG2983	FBgn0031472	CG2983	CG2983	chr2L:2847631-2848997	+	1307	1.26956	154.694	0	-1.26956	0.414786	154.694	3.39328e-16
FBgn0028940_Cyp28a5	FBgn0028940	CG8864	Cyp28a5	chr2L:13977302-13979573	+	1769	1.26747	153.8	0	-1.26747	0.415387	153.8	4.16846e-16
FBgn0259229_CG42329	FBgn0259229	CG42329	CG42329	chr2L:1219362-1229471	+	2076	1.2597	151.283	0	-1.2597	0.417631	151.283	7.44165e-16
FBgn0040260_Ugt36Bc	FBgn0040260	CG17932	Ugt36Bc	chr2L:16799028-16801585	+	1951	1.25268	160.591	0	-1.25268	0.419667	160.591	8.7284e-17
FBgn0039768_CG15533	FBgn0039768	CG15533	CG15533	chr3R:26254547-26257091	+	2204	1.25227	138.85	0	-1.25227	0.419788	138.85	1.30313e-14
FBgn0085465_CG34436	FBgn0085465	CG34436	CG34436	chr3R:24108301-24109236	+	819	1.25184	129.328	0	-1.25184	0.419913	129.328	1.16732e-13
FBgn0033271_CG8708	FBgn0033271	CG8708	CG8708	chr2R:4046961-4048735	-	1671	1.24708	146.859	0	-1.24708	0.4213	146.859	2.06087e-15
FBgn0051634_Oatp26F	FBgn0051634	CG31634	Oatp26F	chr2L:6625127-6632404	-	2425	1.24471	164.112	0	-1.24471	0.421992	164.112	3.88009e-17
FBgn0026314_Ugt35b	FBgn0026314	CG6649	Ugt35b	chr3R:6994218-6995955	-	1665	1.22089	128.466	0	-1.22089	0.429018	128.466	1.42372e-13
FBgn0026268_antdh	FBgn0026268	CG1386	antdh	chrX:11062047-11063091	-	965	1.21873	141.336	0	-1.21873	0.42966	141.336	7.35199e-15
FBgn0004426_LysC	FBgn0004426	CG9111	LysC	chr3L:1210484-1210971	+	487	1.21671	151.418	0	-1.21671	0.430263	151.418	7.21425e-16
FBgn0032066_CG9463	FBgn0032066	CG9463	CG9463	chr2L:8765358-8768708	-	3110	1.19802	77.1419	0	-1.19802	0.435874	77.1419	1.93111e-08
FBgn0028949_CG15254	FBgn0028949	CG15254	CG15254	chr2L:15613927-15614824	-	841	1.1863	137.642	0	-1.1863	0.43943	137.642	1.72091e-14
FBgn0027259_Kmn1	FBgn0027259	CG1558	Kmn1	chrX:11465399-11466475	-	1018	1.18525	134.997	0	-1.18525	0.439749	134.997	3.16436e-14
FBgn0039886_CG2003	FBgn0039886	CG2003	CG2003	chr3R:27803851-27816638	+	2005	1.16338	132.716	0	-1.16338	0.446464	132.716	5.35098e-14
FBgn0032266_CG18302	FBgn0032266	CG18302	CG18302	chr2L:10534972-10536315	+	1221	1.1583	132.456	0	-1.1583	0.448041	132.456	5.68108e-14
FBgn0034711_CG3290	FBgn0034711	CG3290	CG3290	chr2R:18093509-18095492	-	1762	1.15038	125.047	0	-1.15038	0.450508	125.047	3.12859e-13
FBgn0053926_CG33926	FBgn0053926	CG33926	CG33926	chr3L:9436363-9439480	+	780	1.14242	98.9889	0	-1.14242	0.452999	98.9889	1.26215e-10
FBgn0039415_CG6142	FBgn0039415	CG6142	CG6142	chr3R:21960716-21962680	+	1851	1.11818	130.49	0	-1.11818	0.460675	130.49	8.93248e-14
FBgn0040074_retinin	FBgn0040074	CG13057	retinin	chr3L:16325018-16325889	+	812	1.11767	107.672	0	-1.11767	0.460836	107.672	1.70924e-11
FBgn0004427_LysD	FBgn0004427	CG9118	LysD	chr3L:1210724-1211196	-	472	1.11218	125.035	0	-1.11218	0.462595	125.035	3.1372e-13
FBgn0040211_hgo	FBgn0040211	CG4779	hgo	chr2L:11136394-11138567	+	1445	1.09728	111.55	0	-1.09728	0.467396	111.55	6.99834e-12
FBgn0031970_CG7227	FBgn0031970	CG7227	CG7227	chr2L:7994836-7998144	-	2264	1.09316	116.987	0	-1.09316	0.468733	116.987	2.00105e-12
FBgn0030098_CG12057	FBgn0030098	CG12057	CG12057	chrX:9085705-9086582	+	877	1.07824	71.3954	0	-1.07824	0.473606	71.3954	7.25196e-08
FBgn0032067_CG9465	FBgn0032067	CG9465	CG9465	chr2L:8769174-8772173	-	2829	1.0765	104.015	0	-1.0765	0.474179	104.015	3.96719e-11
FBgn0033453_CG1667	FBgn0033453	CG1667	CG1667	chr2R:5730202-5733019	+	1566	1.0754	95.501	0	-1.0754	0.474539	95.501	2.81774e-10
FBgn0036833_CG3819	FBgn0036833	CG3819	CG3819	chr3L:18913620-18915206	-	1329	1.06439	104.459	0	-1.06439	0.478175	104.459	3.58197e-11
FBgn0052199_CG32199	FBgn0052199	CG32199	CG32199	chr3L:18604999-18607103	+	1691	1.06173	109.371	0	-1.06173	0.479058	109.371	1.1559e-11
FBgn0034052_CG8299	FBgn0034052	CG8299	CG8299	chr2R:11828205-11828988	-	783	1.06034	104.459	0	-1.06034	0.479519	104.459	3.58197e-11
FBgn0031925_Cyp4d21	FBgn0031925	CG6730	Cyp4d21	chr2L:7605599-7607703	+	1823	1.05506	107.08	0	-1.05506	0.481278	107.08	1.95873e-11
FBgn0038918_CG6690	FBgn0038918	CG6690	CG6690	chr3R:17737537-17739313	+	1776	1.05373	106.743	0	-1.05373	0.481722	106.743	2.11676e-11
FBgn0030331_CG15221	FBgn0030331	CG15221	CG15221	chrX:11618372-11630650	+	2400	1.04371	105.778	0	-1.04371	0.485078	105.778	2.64367e-11
FBgn0032536_Ance-3	FBgn0032536	CG17988	Ance-3	chr2L:13914724-13955757	+	2995	1.0385	129.864	0	-1.0385	0.486832	129.864	1.03191e-13
FBgn0039203_CG13618	FBgn0039203	CG13618	CG13618	chr3R:20350521-20353261	+	1021	1.02872	117.823	0	-1.02872	0.490143	117.823	1.65091e-12
FBgn0038660_CG14291	FBgn0038660	CG14291	CG14291	chr3R:14736772-14738641	-	1869	1.02787	109.626	0	-1.02787	0.490434	109.626	1.08998e-11
FBgn0035933_CG13309	FBgn0035933	CG13309	CG13309	chr3L:8803510-8804368	+	787	1.02677	96.5269	0	-1.02677	0.490807	96.5269	2.2249e-10
FBgn0259950_CG42460	FBgn0259950	CG42460	CG42460	chr2L:3387897-3388496	-	537	1.02108	104.041	0	-1.02108	0.492747	104.041	3.94356e-11
FBgn0031389_CG4259	FBgn0031389	CG4259	CG4259	chr2L:2128214-2129211	-	935	0.996433	96.5149	0	-0.996433	0.501238	96.5149	2.23107e-10
FBgn0051041_CG31041	FBgn0051041	CG31041	CG31041	chr3R:25415789-25416616	-	690	0.987115	101.575	0	-0.987115	0.504485	101.575	6.95775e-11
FBgn0036996_CG5932	FBgn0036996	CG5932	CG5932	chr3L:20453798-20455374	+	1461	0.984844	54.7311	0	-0.984844	0.505281	54.7311	3.36427e-06
FBgn0035673_CG6602	FBgn0035673	CG6602	CG6602	chr3L:6065243-6066639	+	1396	0.982367	88.4914	0	-0.982367	0.506149	88.4914	1.41534e-09
FBgn0034468_Obp56a	FBgn0034468	CG11797	Obp56a	chr2R:15585227-15586016	+	550	0.970967	84.3291	0	-0.970967	0.510164	84.3291	3.69054e-09
FBgn0031273_CG2839	FBgn0031273	CG2839	CG2839	chr2L:625662-628143	+	2481	0.967324	111.35	0	-0.967324	0.511454	111.35	7.3276e-12
FBgn0053282_CG33282	FBgn0053282	CG33282	CG33282	chr2L:3327935-3329625	+	1383	0.967048	86.1167	0	-0.967048	0.511552	86.1167	2.4453e-09
FBgn0039470_CG6296	FBgn0039470	CG6296	CG6296	chr3R:22828957-22831191	-	2127	0.961502	109.241	0	-0.961502	0.513522	109.241	1.19085e-11
FBgn0027578_CG14526	FBgn0027578	CG14526	CG14526	chr3R:24709414-24711737	+	2323	0.959547	92.9009	0	-0.959547	0.514218	92.9009	5.12757e-10
FBgn0052368_CG32368	FBgn0052368	CG32368	CG32368	chr3L:7908535-7908954	+	419	0.952799	65.7685	0	-0.952799	0.516629	65.7685	2.64943e-07
FBgn0031559_CG3513	FBgn0031559	CG3513	CG3513	chr2L:3692698-3693182	-	423	0.952118	78.8737	0	-0.952118	0.516873	78.8737	1.29607e-08
FBgn0052483_CG32483	FBgn0052483	CG32483	CG32483	chr3L:688522-690081	-	1382	0.951913	89.6638	0	-0.951913	0.516947	89.6638	1.08048e-09
FBgn0030827_CG18258	FBgn0030827	CG18258	CG18258	chrX:17106360-17108010	+	1476	0.949385	83.9637	0	-0.949385	0.517853	83.9637	4.01445e-09
FBgn0031261_nAcRbeta-21C	FBgn0031261	CG11822	nAcRbeta-21C	chr2L:545147-547096	+	1634	0.948699	118.114	0	-0.948699	0.518099	118.114	1.54393e-12
FBgn0038733_CG11407	FBgn0038733	CG11407	CG11407	chr3R:15606973-15608868	+	1784	0.945176	82.2569	0	-0.945176	0.519366	82.2569	5.94719e-09
FBgn0053109_CG33109	FBgn0053109	CG33109	CG33109	chr3R:10046272-10047301	-	1029	0.94514	76.4165	0	-0.94514	0.519379	76.4165	2.28221e-08
FBgn0033443_CG1698	FBgn0033443	CG1698	CG1698	chr2R:5680847-5685512	+	4090	0.936742	91.5304	0	-0.936742	0.522411	91.5304	7.03e-10
FBgn0250841_CG17242	FBgn0250841	CG17242	CG17242	chr2L:2268298-2269119	-	821	0.936051	71.3954	0	-0.936051	0.522662	71.3954	7.25196e-08
FBgn0038398_sxe2	FBgn0038398	CG4979	sxe2	chr3R:11911226-11912951	+	1590	0.935572	71.3954	0	-0.935572	0.522835	71.3954	7.25196e-08
FBgn0243514_eater	FBgn0243514	CG6124	eater	chr3R:22921588-22925401	-	3241	0.934553	95.7764	0	-0.934553	0.523204	95.7764	2.64458e-10
FBgn0033867_Cpr50Ca	FBgn0033867	CG13338	Cpr50Ca	chr2R:9657419-9675310	+	3430	0.929916	76.9283	0	-0.929916	0.524889	76.9283	2.02849e-08
FBgn0038482_CG4053	FBgn0038482	CG4053	CG4053	chr3R:12957149-12957881	-	732	0.925573	81.0477	0	-0.925573	0.526471	81.0477	7.85649e-09
FBgn0034553_CG9993	FBgn0034553	CG9993	CG9993	chr2R:16737650-16739626	-	1798	0.923964	79.3897	0	-0.923964	0.527059	79.3897	1.15087e-08
FBgn0011556_zetaTry	FBgn0011556	CG12387	zetaTry	chr2R:7226690-7227633	-	943	0.916779	65.4617	0	-0.916779	0.52969	65.4617	2.84335e-07
FBgn0038236_Cyp313a1	FBgn0038236	CG3360	Cyp313a1	chr3R:10346792-10348696	+	1511	0.916254	77.2198	0	-0.916254	0.529883	77.2198	1.8968e-08
FBgn0000477_DNaseII	FBgn0000477	CG7780	DNaseII	chr3R:13845098-13846883	+	1226	0.915817	73.347	0	-0.915817	0.530044	73.347	4.62701e-08
FBgn0053290_CG33290	FBgn0053290	CG33290	CG33290	chr3L:21535458-21536112	+	654	0.905558	66.4874	0	-0.905558	0.533826	66.4874	2.24522e-07
FBgn0032669_CG15155	FBgn0032669	CG15155	CG15155	chr2L:18154863-18155944	+	898	0.905284	79.2051	0	-0.905284	0.533927	79.2051	1.20084e-08
FBgn0001128_Gpdh	FBgn0001128	CG9042	Gpdh	chr2L:5943681-5949092	+	2913	0.904718	74.7777	0	-0.904718	0.534137	74.7777	3.32832e-08
FBgn0052282_dro4	FBgn0052282	CG32282	dro4	chr3L:3315636-3315945	+	309	0.9047	70.5692	0	-0.9047	0.534144	70.5692	8.77164e-08
FBgn0085195_CG34166	FBgn0085195	CG34166	CG34166	chr2L:14743252-14743859	+	533	0.8966	73.4618	0	-0.8966	0.537151	73.4618	4.50628e-08
FBgn0028542_nimB4	FBgn0028542	CG33115	nimB4	chr2L:13968279-13969973	-	1475	0.89015	75.3833	0	-0.89015	0.539558	75.3833	2.89517e-08
FBgn0036831_CG6839	FBgn0036831	CG6839	CG6839	chr3L:18910680-18912361	+	1327	0.890119	73.4062	0	-0.890119	0.53957	73.4062	4.5644e-08
FBgn0011283_Pbprp5	FBgn0011283	CG6641	Pbprp5	chr2L:7496784-7497360	-	576	0.889809	72.9395	0	-0.889809	0.539686	72.9395	5.08221e-08
FBgn0054005_CG34005	FBgn0054005	CG34005	CG34005	chr2R:13935616-13936417	+	693	0.880963	71.9502	0	-0.880963	0.543005	71.9502	6.38237e-08
FBgn0033027_TpnC4	FBgn0033027	CG12408	TpnC4	chr2R:1390941-1395371	-	849	0.879566	71.9757	0	-0.879566	0.543531	71.9757	6.345e-08
FBgn0002939_ninaD	FBgn0002939	CG31783	ninaD	chr2L:18081629-18083608	+	1786	0.879103	57.1889	0	-0.879103	0.543705	57.1889	1.91033e-06
FBgn0036362_CG10725	FBgn0036362	CG10725	CG10725	chr3L:13431055-13432109	+	874	0.87477	68.7076	0	-0.87477	0.545341	68.7076	1.34659e-07
FBgn0039777_Jon99Fii	FBgn0039777	CG2229	Jon99Fii	chr3R:26312734-26313648	-	914	0.874013	73.7197	0	-0.874013	0.545627	73.7197	4.24645e-08
FBgn0067311_CheB38b	FBgn0067311	CG33321	CheB38b	chr2L:20816548-20817262	-	594	0.870667	69.3627	0	-0.870667	0.546894	69.3627	1.15805e-07
FBgn0051446_CG31446	FBgn0051446	CG31446	CG31446	chr3R:11518810-11519920	+	870	0.870225	72.7354	0	-0.870225	0.547061	72.7354	5.3267e-08
FBgn0038214_CG9616	FBgn0038214	CG9616	CG9616	chr3R:10070525-10071193	-	550	0.867016	69.4203	0	-0.867016	0.54828	69.4203	1.1428e-07
FBgn0035434_dro5	FBgn0035434	CG10812	dro5	chr3L:3316808-3317144	+	336	0.866656	60.0376	0	-0.866656	0.548417	60.0376	9.91369e-07
FBgn0050289_CG30289	FBgn0050289	CG30289	CG30289	chr2R:17407959-17409338	-	1107	0.86375	67.5753	0	-0.86375	0.549522	67.5753	1.74772e-07
FBgn0034276_CG6385	FBgn0034276	CG6385	CG6385	chr2R:13641051-13643923	-	2754	0.861352	77.3122	0	-0.861352	0.550436	77.3122	1.85687e-08
FBgn0032069_CG9468	FBgn0032069	CG9468	CG9468	chr2L:8777659-8781251	-	3160	0.858778	28.6806	0	-0.858778	0.55142	28.6806	0.001355
FBgn0033367_CG8193	FBgn0033367	CG8193	CG8193	chr2R:4929764-4932213	-	2280	0.857549	68.8168	0	-0.857549	0.551889	68.8168	1.31317e-07
FBgn0085420_CG34391	FBgn0085420	CG34391	CG34391	chr3L:5424731-5433143	+	1776	0.849556	65.5606	0	-0.849556	0.554955	65.5606	2.7793e-07
FBgn0051313_CG31313	FBgn0051313	CG31313	CG31313	chr3R:10392301-10393148	-	631	0.84945	65.3034	0	-0.84945	0.554996	65.3034	2.94889e-07
FBgn0039611_CG14528	FBgn0039611	CG14528	CG14528	chr3R:24701344-24703529	+	2185	0.847614	62.7723	0	-0.847614	0.555703	62.7723	5.28162e-07
FBgn0030828_CG5162	FBgn0030828	CG5162	CG5162	chrX:17109334-17111249	+	1386	0.845254	67.7465	0	-0.845254	0.556613	67.7465	1.68016e-07
FBgn0036550_CG17026	FBgn0036550	CG17026	CG17026	chr3L:15968481-15969528	+	990	0.841867	66.3708	0	-0.841867	0.557921	66.3708	2.30631e-07
FBgn0037975_CG3397	FBgn0037975	CG3397	CG3397	chr3R:7808819-7810263	-	1187	0.841274	67.2305	0	-0.841274	0.558151	67.2305	1.89215e-07
FBgn0062928_pncr009_3L	FBgn0062928	CR33940	pncr009_3L	chr3L:19479845-19481488	-	961	0.838473	61.583	0	-0.838473	0.559235	61.583	6.94546e-07
FBgn0039685_Obp99b	FBgn0039685	CG7592	Obp99b	chr3R:25541972-25542532	-	560	0.837808	53.9956	0	-0.837808	0.559493	53.9956	3.98514e-06
FBgn0052212_CG32212	FBgn0052212	CG32212	CG32212	chr3L:19481053-19481448	+	336	0.835856	60.6761	0	-0.835856	0.560251	60.6761	8.55829e-07
FBgn0034437_CG10051	FBgn0034437	CG10051	CG10051	chr2R:15251149-15254799	+	2764	0.834273	70.107	0	-0.834273	0.560866	70.107	9.7567e-08
FBgn0030270_CG15199	FBgn0030270	CG15199	CG15199	chrX:11034503-11035868	-	667	0.834272	63.4882	0	-0.834272	0.560866	63.4882	4.47901e-07
FBgn0085356_CG34327	FBgn0085356	CG34327	CG34327	chrX:17117155-17117848	-	693	0.834097	60.8018	0	-0.834097	0.560934	60.8018	8.31424e-07
FBgn0033980_Cyp6a20	FBgn0033980	CG10245	Cyp6a20	chr2R:10769624-10771551	+	1799	0.833498	63.7159	0	-0.833498	0.561167	63.7159	4.25019e-07
FBgn0022700_Cht4	FBgn0022700	CG3986	Cht4	chr2R:16952884-16954592	-	1472	0.831579	65.9265	0	-0.831579	0.561914	65.9265	2.55476e-07
FBgn0038865_CG10824	FBgn0038865	CG10824	CG10824	chr3R:16984959-16986815	-	1856	0.830061	63.6498	0	-0.830061	0.562505	63.6498	4.31542e-07
FBgn0031694_Cyp4ac2	FBgn0031694	CG17970	Cyp4ac2	chr2L:5266391-5268455	+	1709	0.82951	64.1135	0	-0.82951	0.56272	64.1135	3.87833e-07
FBgn0001114_Glt	FBgn0001114	CG9280	Glt	chr2L:8672042-8676811	+	3474	0.82912	66.4823	0	-0.82912	0.562872	66.4823	2.24787e-07
FBgn0030590_CG9518	FBgn0030590	CG9518	CG9518	chrX:14757021-14765207	-	3672	0.826018	60.6979	0	-0.826018	0.564084	60.6979	8.51548e-07
FBgn0032839_CG10659	FBgn0032839	CG10659	CG10659	chr2L:20025112-20025781	-	669	0.81996	53.8399	0	-0.81996	0.566458	53.8399	4.13053e-06
FBgn0036320_CG10943	FBgn0036320	CG10943	CG10943	chr3L:12854891-12855818	-	927	0.818407	70.9355	0	-0.818407	0.567068	70.9355	8.06205e-08
FBgn0037562_CG11671	FBgn0037562	CG11671	CG11671	chr3R:4113660-4114340	+	623	0.817885	67.5222	0	-0.817885	0.567273	67.5222	1.76919e-07
FBgn0033958_CG12858	FBgn0033958	CG12858	CG12858	chr2R:10627870-10632834	-	3409	0.816757	59.9118	0	-0.816757	0.567717	59.9118	1.02052e-06
FBgn0034076_Jhedup	FBgn0034076	CG8424	Jhedup	chr2R:12004615-12006654	+	1756	0.814509	61.9999	0	-0.814509	0.568602	61.9999	6.3097e-07
FBgn0040106_lectin-21Cb	FBgn0040106	CG13686	lectin-21Cb	chr2L:620432-621540	-	774	0.814241	77.7408	0	-0.814241	0.568708	77.7408	1.68238e-08
FBgn0032286_CG7300	FBgn0032286	CG7300	CG7300	chr2L:10695208-10698024	-	2816	0.812559	62.8878	0	-0.812559	0.569371	62.8878	5.14298e-07
FBgn0034010_CG8157	FBgn0034010	CG8157	CG8157	chr2R:11213337-11213888	-	491	0.811412	60.5708	0	-0.811412	0.569824	60.5708	8.7683e-07
FBgn0034582_Cht9	FBgn0034582	CG10531	Cht9	chr2R:16955486-16956813	-	1193	0.799339	54.8237	0	-0.799339	0.574613	54.8237	3.29328e-06
FBgn0038845_CG10827	FBgn0038845	CG10827	CG10827	chr3R:16830881-16832709	-	1671	0.797383	61.532	0	-0.797383	0.575392	61.532	7.02745e-07
FBgn0054033_CG34033	FBgn0054033	CG34033	CG34033	chr2R:5708067-5708691	+	566	0.796115	60.0539	0	-0.796115	0.575898	60.0539	9.87671e-07
FBgn0033408_CG8800	FBgn0033408	CG8800	CG8800	chr2R:5282833-5283602	-	651	0.792445	55.5261	0	-0.792445	0.577365	55.5261	2.80151e-06
FBgn0000299_Cg25C	FBgn0000299	CG4145	Cg25C	chr2L:5029614-5037114	+	5992	0.791682	56.9699	0	-0.791682	0.57767	56.9699	2.00912e-06
FBgn0038481_CG17475	FBgn0038481	CG17475	CG17475	chr3R:12955136-12956141	-	1005	0.79065	58.4499	0	-0.79065	0.578084	58.4499	1.42892e-06
FBgn0000533_ea	FBgn0000533	CG4920	ea	chr3R:11154451-11156135	+	1434	0.789096	53.5997	0	-0.789096	0.578707	53.5997	4.36545e-06
FBgn0032638_CG6639	FBgn0032638	CG6639	CG6639	chr2L:17454262-17455917	-	1581	0.782386	68.9133	0	-0.782386	0.581404	68.9133	1.28431e-07
FBgn0053173_CG33173	FBgn0053173	CG33173	CG33173	chrX:15667203-15674095	+	5504	0.782051	53.9956	0	-0.782051	0.58154	53.9956	3.98514e-06
FBgn0031629_CG3244	FBgn0031629	CG3244	CG3244	chr2L:4796583-4801923	-	1295	0.779838	57.7635	0	-0.779838	0.582432	57.7635	1.67359e-06
FBgn0034166_CG6472	FBgn0034166	CG6472	CG6472	chr2R:12767777-12772005	+	1185	0.779387	49.1639	0	-0.779387	0.582614	49.1639	1.21231e-05
FBgn0034783_CG9825	FBgn0034783	CG9825	CG9825	chr2R:18724885-18726814	+	1541	0.778583	59.9736	0	-0.778583	0.582939	59.9736	1.00609e-06
FBgn0032068_CG9466	FBgn0032068	CG9466	CG9466	chr2L:8772947-8776261	-	3070	0.777826	24.4474	0	-0.777826	0.583245	24.4474	0.00359136
FBgn0033769_CG8768	FBgn0033769	CG8768	CG8768	chr2R:8578812-8580193	-	1208	0.774892	53.1104	0	-0.774892	0.584432	53.1104	4.88608e-06
FBgn0034784_CG9826	FBgn0034784	CG9826	CG9826	chr2R:18728357-18729988	+	1569	0.774801	51.8916	0	-0.774801	0.584469	51.8916	6.46901e-06
FBgn0041711_yellow-e	FBgn0041711	CG9792	yellow-e	chr3R:9235263-9241006	-	1843	0.77344	48.4964	0	-0.77344	0.585021	48.4964	1.41371e-05
FBgn0031489_CG17224	FBgn0031489	CG17224	CG17224	chr2L:3016590-3018304	-	1423	0.771545	45.3059	0	-0.771545	0.58579	45.3059	2.94723e-05
FBgn0031701_TotM	FBgn0031701	CG14027	TotM	chr2L:5329856-5330466	+	554	0.768813	81.0477	0	-0.768813	0.5869	81.0477	7.85649e-09
FBgn0030737_CG9914	FBgn0030737	CG9914	CG9914	chrX:16200944-16202416	-	1161	0.768745	52.8161	0	-0.768745	0.586928	52.8161	5.22863e-06
FBgn0250815_Jon65Aiv	FBgn0250815	CG6467	Jon65Aiv	chr3L:6032256-6033248	+	915	0.766486	51.8768	0	-0.766486	0.587848	51.8768	6.49117e-06
FBgn0014865_Mtk	FBgn0014865	CG8175	Mtk	chr2R:11296350-11296621	+	271	0.761908	66.7779	0	-0.761908	0.589716	66.7779	2.09996e-07
FBgn0040099_lectin-28C	FBgn0040099	CG7106	lectin-28C	chr2L:7857089-7857931	+	842	0.760581	46.3066	0	-0.760581	0.590259	46.3066	2.34067e-05
FBgn0051265_CG31265	FBgn0051265	CG31265	CG31265	chr3R:12953945-12954842	+	897	0.758544	54.0789	0	-0.758544	0.591093	54.0789	3.90943e-06
FBgn0037228_CG1092	FBgn0037228	CG1092	CG1092	chr3R:92675-94166	+	1491	0.754663	52.1579	0	-0.754663	0.592685	52.1579	6.08427e-06
FBgn0033789_CG13324	FBgn0033789	CG13324	CG13324	chr2R:8936646-8937123	-	477	0.753686	54.7309	0	-0.753686	0.593086	54.7309	3.3644e-06
FBgn0259951_Sfp24Ba	FBgn0259951	CG42461	Sfp24Ba	chr2L:3668015-3668551	-	483	0.749959	50.2525	0	-0.749959	0.59462	50.2525	9.43515e-06
FBgn0016075_vkg	FBgn0016075	CG16858	vkg	chr2L:5012143-5027412	-	6343	0.749752	49.3323	0	-0.749752	0.594706	49.3323	1.16618e-05
FBgn0050083_CG30083	FBgn0050083	CG30083	CG30083	chr2R:11599101-11600149	-	868	0.749426	50.4804	0	-0.749426	0.59484	50.4804	8.95284e-06
FBgn0030108_Gr8a	FBgn0030108	CG15371	Gr8a	chrX:9121169-9122864	+	1513	0.748994	51.723	0	-0.748994	0.595018	51.723	6.72507e-06
FBgn0033809_CG4630	FBgn0033809	CG4630	CG4630	chr2R:9103158-9106752	-	2126	0.743646	51.3843	0	-0.743646	0.597228	51.3843	7.27058e-06
FBgn0051104_CG31104	FBgn0051104	CG31104	CG31104	chr3R:21111194-21112696	+	1382	0.741926	33.4611	0	-0.741926	0.597941	33.4611	0.000450704
FBgn0030332_CG9360	FBgn0030332	CG9360	CG9360	chrX:11657504-11658621	-	1035	0.740362	47.7389	0	-0.740362	0.598589	47.7389	1.68311e-05
FBgn0031653_Jon25Biii	FBgn0031653	CG8871	Jon25Biii	chr2L:4949946-4950763	-	817	0.740338	40.2727	0	-0.740338	0.598599	40.2727	9.39137e-05
FBgn0036836_CG11619	FBgn0036836	CG11619	CG11619	chr3L:18979158-18981258	-	2100	0.738587	48.7545	0	-0.738587	0.599326	48.7545	1.33214e-05
FBgn0261362_proPO-A1	FBgn0261362	CG42639	proPO-A1	chr2R:13774717-13777477	-	2344	0.73852	50.5574	0	-0.73852	0.599354	50.5574	8.7954e-06
FBgn0011554_etaTry	FBgn0011554	CG12386	etaTry	chr2R:7228017-7228928	-	911	0.736696	56.4491	0	-0.736696	0.600112	56.4491	2.26512e-06
FBgn0053983_obst-H	FBgn0053983	CG33983	obst-H	chr3L:15521364-15522343	-	915	0.735725	60.0376	0	-0.735725	0.600516	60.0376	9.91369e-07
FBgn0035665_Jon65Aiii	FBgn0035665	CG6483	Jon65Aiii	chr3L:6043873-6044800	+	868	0.735331	47.7725	0	-0.735331	0.60068	47.7725	1.67013e-05
FBgn0031726_Cyp6a16Psi	FBgn0031726	CG7249	Cyp6a16Psi	chr2L:5621601-5623760	-	1529	0.732525	38.9308	0	-0.732525	0.60185	38.9308	0.000127916
FBgn0038732_CG11391	FBgn0038732	CG11391	CG11391	chr3R:15604487-15606438	+	1773	0.73124	45.1533	0	-0.73124	0.602386	45.1533	3.05257e-05
FBgn0036992_CG11796	FBgn0036992	CG11796	CG11796	chr3L:20431265-20432968	-	1514	0.731088	48.223	0	-0.731088	0.60245	48.223	1.50555e-05
FBgn0005633_fln	FBgn0005633	CG7445	fln	chr3L:19982650-19984279	-	987	0.729717	49.862	0	-0.729717	0.603022	49.862	1.0323e-05
FBgn0024289_Sodh-1	FBgn0024289	CG1982	Sodh-1	chr3R:2878056-2880264	+	1388	0.729613	47.9501	0	-0.729613	0.603066	47.9501	1.60322e-05
FBgn0003358_Jon99Ci	FBgn0003358	CG31039	Jon99Ci	chr3R:25750947-25751907	-	903	0.729435	38.57	0	-0.729435	0.60314	38.57	0.000138994
FBgn0051089_CG31089	FBgn0051089	CG31089	CG31089	chr3R:21728418-21729812	+	1266	0.726764	51.5188	0	-0.726764	0.604258	51.5188	7.04889e-06
FBgn0011828_Pxn	FBgn0011828	CG12002	Pxn	chr3L:2601449-2630072	-	6053	0.723543	47.5533	0	-0.723543	0.605609	47.5533	1.75659e-05
FBgn0033312_CG8642	FBgn0033312	CG8642	CG8642	chr2R:4499398-4501416	-	1044	0.720008	51.9501	0	-0.720008	0.607094	51.9501	6.38247e-06
FBgn0032405_CG14946	FBgn0032405	CG14946	CG14946	chr2L:12063522-12066772	-	2521	0.719266	48.3869	0	-0.719266	0.607406	48.3869	1.4498e-05
FBgn0035476_CG12766	FBgn0035476	CG12766	CG12766	chr3L:3938623-3940084	-	1034	0.71841	47.148	0	-0.71841	0.607767	47.148	1.92839e-05
FBgn0036778_Cyp312a1	FBgn0036778	CG5137	Cyp312a1	chr3L:18123199-18125333	-	1767	0.716674	58.2491	0	-0.716674	0.608499	58.2491	1.49653e-06
FBgn0035280_Cpr62Bb	FBgn0035280	CG13935	Cpr62Bb	chr3L:1832635-1835166	-	994	0.716574	46.3424	0	-0.716574	0.608541	46.3424	2.32148e-05
FBgn0030311_CG11699	FBgn0030311	CG11699	CG11699	chrX:11464656-11465445	+	639	0.716178	44.3817	0	-0.716178	0.608708	44.3817	3.64607e-05
FBgn0039612_CG14523	FBgn0039612	CG14523	CG14523	chr3R:24703735-24705963	-	2228	0.714853	51.5636	0	-0.714853	0.609267	51.5636	6.97655e-06
FBgn0033763_CG8646	FBgn0033763	CG8646	CG8646	chr2R:8543460-8546846	+	1761	0.712618	44.3817	0	-0.712618	0.610212	44.3817	3.64607e-05
FBgn0050043_CG30043	FBgn0050043	CG30043	CG30043	chr2R:8246957-8250670	+	3065	0.711296	43.0163	0	-0.711296	0.610771	43.0163	4.99306e-05
FBgn0031693_Cyp4ac1	FBgn0031693	CG14032	Cyp4ac1	chr2L:5264000-5265899	+	1666	0.710298	47.9027	0	-0.710298	0.611194	47.9027	1.62082e-05
FBgn0250836_CG8628	FBgn0250836	CG8628	CG8628	chr3L:7123973-7124605	+	436	0.709876	43.5052	0	-0.709876	0.611372	43.5052	4.46151e-05
FBgn0037553_CG18249	FBgn0037553	CG18249	CG18249	chr3R:4045862-4047910	+	2048	0.709575	48.585	0	-0.709575	0.6115	48.585	1.38515e-05
FBgn0033540_StIP	FBgn0033540	CG11887	StIP	chr2R:6533229-6536144	+	2553	0.707347	42.1696	0	-0.707347	0.612445	42.1696	6.06799e-05
FBgn0032706_Irk3	FBgn0032706	CG10369	Irk3	chr2L:18711070-18713763	-	1994	0.703576	40.3226	0	-0.703576	0.614048	40.3226	9.2842e-05
FBgn0033978_Cyp6a23	FBgn0033978	CG10242	Cyp6a23	chr2R:10763337-10765159	+	1757	0.701786	44.7706	0	-0.701786	0.61481	44.7706	3.33384e-05
FBgn0032002_CG8353	FBgn0032002	CG8353	CG8353	chr2L:8214304-8215239	+	751	0.699335	41.2625	0	-0.699335	0.615856	41.2625	7.47747e-05
FBgn0259967_Sfp53D	FBgn0259967	CG42477	Sfp53D	chr2R:12632054-12632609	-	555	0.698752	46.2254	0	-0.698752	0.616105	46.2254	2.38487e-05
FBgn0013686_mt_lrRNA	FBgn0013686	CR34094	mt_lrRNA	chrM:12733-14058	-	1325	0.694637	61.6947	0	-0.694637	0.617865	61.6947	6.76903e-07
FBgn0040261_Ugt36Bb	FBgn0040261	CG13271	Ugt36Bb	chr2L:16796594-16798273	+	1620	0.693943	45.8491	0	-0.693943	0.618162	45.8491	2.60068e-05
FBgn0034154_CG5267	FBgn0034154	CG5267	CG5267	chr2R:12642605-12643328	+	723	0.693774	43.6906	0	-0.693774	0.618235	43.6906	4.27506e-05
FBgn0085358_CG34329	FBgn0085358	CG34329	CG34329	chrX:18944505-18945010	+	505	0.693428	35.1567	0	-0.693428	0.618383	35.1567	0.000305018
FBgn0038716_CG7342	FBgn0038716	CG7342	CG7342	chr3R:15429832-15432200	+	1823	0.69161	47.132	0	-0.69161	0.619163	47.132	1.93555e-05
FBgn0010044_GstD8	FBgn0010044	CG4421	GstD8	chr3R:8205744-8206537	+	793	0.69152	39.707	0	-0.69152	0.619201	39.707	0.000106981
FBgn0033857_CG13335	FBgn0033857	CG13335	CG13335	chr2R:9458888-9461734	-	2782	0.691243	40.8215	0	-0.691243	0.61932	40.8215	8.27656e-05
FBgn0040091_Ugt58Fa	FBgn0040091	CG4414	Ugt58Fa	chr2R:18529400-18531420	-	1752	0.689831	47.8569	0	-0.689831	0.619926	47.8569	1.638e-05
FBgn0051087_CG31087	FBgn0051087	CG31087	CG31087	chr3R:21136748-21139555	-	1445	0.688759	47.7472	0	-0.688759	0.620387	47.7472	1.67988e-05
FBgn0033501_CG12911	FBgn0033501	CG12911	CG12911	chr2R:6144193-6148781	+	1636	0.686865	41.7052	0	-0.686865	0.621202	41.7052	6.75267e-05
FBgn0034187_CG6967	FBgn0034187	CG6967	CG6967	chr2R:12950281-12954051	+	3472	0.684924	50.777	0	-0.684924	0.622039	50.777	8.36172e-06
FBgn0013680_mt_ND2	FBgn0013680	CG34063	mt_ND2	chrM:239-1265	+	1026	0.683237	63.6811	0	-0.683237	0.622766	63.6811	4.28441e-07
FBgn0038719_CG16727	FBgn0038719	CG16727	CG16727	chr3R:15439102-15441506	+	2014	0.683193	42.1679	0	-0.683193	0.622785	42.1679	6.07024e-05
FBgn0051380_CG31380	FBgn0051380	CG31380	CG31380	chr3R:21613718-21615177	-	1335	0.682982	41.1688	0	-0.682982	0.622877	41.1688	7.64053e-05
FBgn0002856_Acp26Ab	FBgn0002856	CG9024	Acp26Ab	chr2L:5892297-5892862	-	504	0.682686	43.692	0	-0.682686	0.623004	43.692	4.27361e-05
FBgn0031926_CG6739	FBgn0031926	CG6739	CG6739	chr2L:7608389-7616528	+	2707	0.682161	40.815	0	-0.682161	0.623231	40.815	8.28903e-05
FBgn0011280_Pbprp2	FBgn0011280	CG1668	Pbprp2	chrX:20290639-20292009	+	1104	0.681737	38.4899	0	-0.681737	0.623414	38.4899	0.000141581
FBgn0038986_CG5278	FBgn0038986	CG5278	CG5278	chr3R:18384582-18388293	-	1202	0.680657	37.0902	0	-0.680657	0.623881	37.0902	0.000195424
FBgn0031520_CG8837	FBgn0031520	CG8837	CG8837	chr2L:3320254-3323141	+	1825	0.680537	36.4789	0	-0.680537	0.623933	36.4789	0.000224962
FBgn0036939_CG7365	FBgn0036939	CG7365	CG7365	chr3L:20117395-20120465	-	1656	0.678113	40.8799	0	-0.678113	0.624982	40.8799	8.16606e-05
FBgn0034660_lox2	FBgn0034660	CG4402	lox2	chr2R:17677120-17679160	-	1811	0.67781	41.0485	0	-0.67781	0.625114	41.0485	7.85499e-05
FBgn0036877_CG9452	FBgn0036877	CG9452	CG9452	chr3L:19494244-19496961	-	1508	0.676176	39.5407	0	-0.676176	0.625822	39.5407	0.000111156
FBgn0261059_Sfp78E	FBgn0261059	CG42607	Sfp78E	chr3L:21676197-21677142	-	778	0.675418	40.815	0	-0.675418	0.626151	40.815	8.28903e-05
FBgn0036750_CG6034	FBgn0036750	CG6034	CG6034	chr3L:17738472-17739912	-	1440	0.675055	46.6175	0	-0.675055	0.626308	46.6175	2.17897e-05
FBgn0085285_CG34256	FBgn0085285	CG34256	CG34256	chr3L:18981835-18982915	-	762	0.671286	41.7052	0	-0.671286	0.627947	41.7052	6.75267e-05
FBgn0033742_CG8550	FBgn0033742	CG8550	CG8550	chr2R:8359419-8361321	+	1902	0.670977	38.9043	0	-0.670977	0.628081	38.9043	0.000128698
FBgn0039666_CG11501	FBgn0039666	CG11501	CG11501	chr3R:25319573-25319987	+	414	0.670066	69.4354	0	-0.670066	0.628478	69.4354	1.13883e-07
FBgn0032472_CG9928	FBgn0032472	CG9928	CG9928	chr2L:13142480-13142902	-	422	0.669336	39.5047	0	-0.669336	0.628796	39.5047	0.000112081
FBgn0053296_CG33296	FBgn0053296	CG33296	CG33296	chr2L:7714068-7716645	-	1878	0.667096	38.8071	0	-0.667096	0.629773	38.8071	0.000131611
FBgn0037498_CG10029	FBgn0037498	CG10029	CG10029	chr3R:3141445-3142929	-	1380	0.66686	41.9614	0	-0.66686	0.629876	41.9614	6.36586e-05
FBgn0030981_CG14191	FBgn0030981	CG14191	CG14191	chrX:18975699-18976606	+	792	0.666528	42.4495	0	-0.666528	0.630021	42.4495	5.68921e-05
FBgn0024291_Sir2	FBgn0024291	CG5216	Sir2	chr2L:13165550-13169551	+	3822	0.663833	39.323	0	-0.663833	0.631199	39.323	0.000116868
FBgn0054034_CG34034	FBgn0054034	CG34034	CG34034	chr3R:17563218-17564832	-	847	0.662556	40.3934	0	-0.662556	0.631758	40.3934	9.13397e-05
FBgn0036972_CG6434	FBgn0036972	CG6434	CG6434	chr3L:20315476-20316309	-	659	0.66196	37.4891	0	-0.66196	0.632019	37.4891	0.000178274
FBgn0036951_CG7017	FBgn0036951	CG7017	CG7017	chr3L:20203537-20205262	-	1454	0.659799	27.3454	0	-0.659799	0.632966	27.3454	0.00184273
FBgn0035232_CG12099	FBgn0035232	CG12099	CG12099	chr3L:1555362-1558454	-	2905	0.659338	34.5482	0	-0.659338	0.633169	34.5482	0.000350901
FBgn0036727_CG7589	FBgn0036727	CG7589	CG7589	chr3L:17463525-17467617	+	1950	0.658911	39.8081	0	-0.658911	0.633356	39.8081	0.000104519
FBgn0038701_CG18493	FBgn0038701	CG18493	CG18493	chr3R:15215993-15217854	+	1564	0.65731	41.0512	0	-0.65731	0.634059	41.0512	7.85016e-05
FBgn0036969_CG6663	FBgn0036969	CG6663	CG6663	chr3L:20314116-20315420	+	1113	0.655966	32.5122	0	-0.655966	0.63465	32.5122	0.000560759
FBgn0005592_btl	FBgn0005592	CG32134	btl	chr3L:14068871-14075985	+	3624	0.653816	40.9065	0	-0.653816	0.635597	40.9065	8.11608e-05
FBgn0037807_CG6293	FBgn0037807	CG6293	CG6293	chr3R:6133983-6137317	-	2127	0.6513	40.6092	0	-0.6513	0.636706	40.6092	8.6912e-05
FBgn0033203_CG2070	FBgn0033203	CG2070	CG2070	chr2R:3549516-3550764	+	1075	0.650143	33.68	0	-0.650143	0.637217	33.68	0.000428552
FBgn0034160_CG5550	FBgn0034160	CG5550	CG5550	chr2R:12704095-12705086	+	928	0.649903	38.3575	0	-0.649903	0.637323	38.3575	0.000145966
FBgn0036975_CG5618	FBgn0036975	CG5618	CG5618	chr3L:20347051-20349794	+	1968	0.649857	35.118	0	-0.649857	0.637344	35.118	0.000307749
FBgn0031942_CG7203	FBgn0031942	CG7203	CG7203	chr2L:7752167-7753156	-	702	0.649247	32.636	0	-0.649247	0.637613	32.636	0.000545004
FBgn0037678_CG16749	FBgn0037678	CG16749	CG16749	chr3R:5156606-5157617	-	883	0.649065	35.0331	0	-0.649065	0.637693	35.0331	0.000313823
FBgn0052447_CG32447	FBgn0052447	CG32447	CG32447	chr3L:21685901-21699447	-	3116	0.647221	37.8226	0	-0.647221	0.638509	37.8226	0.000165098
FBgn0036208_CG10361	FBgn0036208	CG10361	CG10361	chr3L:11792043-11793956	-	1430	0.646653	37.8984	0	-0.646653	0.638761	37.8984	0.000162239
FBgn0050042_Cpr49Ab	FBgn0050042	CG30042	Cpr49Ab	chr2R:8265961-8266901	+	835	0.645766	37.782	0	-0.645766	0.639153	37.782	0.000166647
FBgn0053533_lectin-37Db	FBgn0053533	CG33533	lectin-37Db	chr2L:19419074-19419767	+	562	0.645267	39.2256	0	-0.645267	0.639374	39.2256	0.00011952
FBgn0034709_CG3074	FBgn0034709	CG3074	CG3074	chr2R:18077325-18090178	-	2170	0.643201	29.8262	0	-0.643201	0.640291	29.8262	0.00104084
FBgn0043575_PGRP-SC2	FBgn0043575	CG14745	PGRP-SC2	chr2R:4604471-4605026	+	555	0.642104	45.7425	0	-0.642104	0.640778	45.7425	2.6653e-05
FBgn0051267_CG31267	FBgn0051267	CG31267	CG31267	chr3R:12959918-12961005	+	921	0.639096	34.3006	0	-0.639096	0.642115	34.3006	0.000371484
FBgn0043578_PGRP-SB1	FBgn0043578	CG9681	PGRP-SB1	chr3L:16720398-16721118	-	652	0.636855	45.8814	0	-0.636855	0.643113	45.8814	2.58144e-05
FBgn0054035_CG34035	FBgn0054035	CG34035	CG34035	chr3R:13238809-13240253	+	639	0.636056	35.9025	0	-0.636056	0.64347	35.9025	0.000256891
FBgn0037288_CG14661	FBgn0037288	CG14661	CG14661	chr3R:779227-780974	-	1083	0.635539	32.5757	0	-0.635539	0.6437	32.5757	0.000552628
FBgn0053105_p24-2	FBgn0053105	CG33105	p24-2	chr3R:5517624-5518516	-	830	0.63496	36.8186	0	-0.63496	0.643959	36.8186	0.000208039
FBgn0034294_Muc55B	FBgn0034294	CG5765	Muc55B	chr2R:13937730-13939610	-	1593	0.634918	39.3364	0	-0.634918	0.643978	39.3364	0.00011651
FBgn0032834_CG13965	FBgn0032834	CG13965	CG13965	chr2L:19961836-19962298	-	402	0.634767	31.6852	0	-0.634767	0.644045	31.6852	0.000678389
FBgn0035090_CG2736	FBgn0035090	CG2736	CG2736	chr2R:20860943-20862894	-	1766	0.631233	34.9461	0	-0.631233	0.645625	34.9461	0.000320179
FBgn0086711_mol	FBgn0086711	CG4482	mol	chr2L:14975746-14997556	-	3009	0.630546	34.6198	0	-0.630546	0.645932	34.6198	0.000345157
FBgn0036752_Adgf-A	FBgn0036752	CG5992	Adgf-A	chr3L:17744817-17757253	-	2596	0.630328	39.3364	0	-0.630328	0.64603	39.3364	0.00011651
FBgn0050151_CG30151	FBgn0050151	CG30151	CG30151	chr2R:16416008-16416969	-	961	0.630227	35.1567	0	-0.630227	0.646075	35.1567	0.000305018
FBgn0032082_CG18088	FBgn0032082	CG18088	CG18088	chr2L:8967536-8970264	+	2263	0.630057	34.5238	0	-0.630057	0.646151	34.5238	0.00035287
FBgn0004108_Nrt	FBgn0004108	CG9704	Nrt	chr3L:16759173-16770678	+	4390	0.629629	35.5139	0	-0.629629	0.646343	35.5139	0.000280941
FBgn0260746_Ect3	FBgn0260746	CG3132	Ect3	chr3R:7825028-7829239	+	2208	0.627762	32.5122	0	-0.627762	0.64718	32.5122	0.000560759
FBgn0259957_CG42467	FBgn0259957	CG42467	CG42467	chr2L:3701306-3701604	+	249	0.627345	35.4469	0	-0.627345	0.647367	35.4469	0.000285303
FBgn0033388_CG8046	FBgn0033388	CG8046	CG8046	chr2R:5049541-5052455	-	2308	0.627323	34.728	0	-0.627323	0.647376	34.728	0.000336664
FBgn0039473_CG17191	FBgn0039473	CG17191	CG17191	chr3R:22844329-22845473	-	1090	0.625852	56.1022	0	-0.625852	0.648037	56.1022	2.45347e-06
FBgn0028738_ETH	FBgn0028738	CG18105	ETH	chr2R:20682177-20682981	-	746	0.62575	33.9567	0	-0.62575	0.648083	33.9567	0.000402092
FBgn0085200_CG34171	FBgn0085200	CG34171	CG34171	chr2L:18378625-18379619	+	858	0.623435	36.2124	0	-0.623435	0.649124	36.2124	0.000239198
FBgn0040060_yip7	FBgn0040060	CG6457	yip7	chr3L:6028329-6029279	+	894	0.622883	32.5122	0	-0.622883	0.649372	32.5122	0.000560759
FBgn0047205_CR32385	FBgn0047205	CR32385	CR32385	chr3L:6969786-6972326	+	2211	0.622698	30.4771	0	-0.622698	0.649455	30.4771	0.000895954
FBgn0031800_CG9497	FBgn0031800	CG9497	CG9497	chr2L:6346541-6348151	-	1386	0.620433	32.5565	0	-0.620433	0.650476	32.5565	0.00055507
FBgn0033733_CG8834	FBgn0033733	CG8834	CG8834	chr2R:8307315-8309988	-	1869	0.618858	36.4789	0	-0.618858	0.651186	36.4789	0.000224962
FBgn0037936_CG6908	FBgn0037936	CG6908	CG6908	chr3R:7514098-7515745	-	1415	0.617756	33.8157	0	-0.617756	0.651684	33.8157	0.000415362
FBgn0052284_CG32284	FBgn0052284	CG32284	CG32284	chr3L:3186663-3187245	+	457	0.616998	39.972	0	-0.616998	0.652026	39.972	0.000100647
FBgn0034296_CG10912	FBgn0034296	CG10912	CG10912	chr2R:13943567-13944564	-	905	0.615126	33.888	0	-0.615126	0.652873	33.888	0.000408507
FBgn0039326_CG10562	FBgn0039326	CG10562	CG10562	chr3R:21146773-21148473	-	1522	0.614395	33.3917	0	-0.614395	0.653204	33.3917	0.000457961
FBgn0032144_CG17633	FBgn0032144	CG17633	CG17633	chr2L:9769066-9770415	+	1349	0.612184	22.2398	0	-0.612184	0.654206	22.2398	0.00597068
FBgn0039323_CG10559	FBgn0039323	CG10559	CG10559	chr3R:21140390-21141826	-	1248	0.61037	33.2711	0	-0.61037	0.655029	33.2711	0.000470855
FBgn0030776_CG4653	FBgn0030776	CG4653	CG4653	chrX:16598120-16599188	+	765	0.608006	35.6976	0	-0.608006	0.656103	35.6976	0.0002693
FBgn0035484_CG11594	FBgn0035484	CG11594	CG11594	chr3L:4022969-4026009	-	2861	0.603888	34.56	0	-0.603888	0.657978	34.56	0.000349949
FBgn0032285_CG17108	FBgn0032285	CG17108	CG17108	chr2L:10692939-10694103	-	1164	0.60135	30.1606	0	-0.60135	0.659137	30.1606	0.00096369
FBgn0034942_CG13566	FBgn0034942	CG13566	CG13566	chr2R:19849177-19850034	-	624	0.600717	26.5952	0	-0.600717	0.659426	26.5952	0.00219017
FBgn0031907_CG5171	FBgn0031907	CG5171	CG5171	chr2L:7395831-7404526	+	1535	0.600086	31.3274	0	-0.600086	0.659715	31.3274	0.000736645
FBgn0038207_CG14356	FBgn0038207	CG14356	CG14356	chr3R:9956399-9957791	-	739	0.599981	27.8199	0	-0.599981	0.659762	27.8199	0.00165201
FBgn0019940_Rh6	FBgn0019940	CG5192	Rh6	chr3R:11308879-11310421	+	1474	0.599804	27.3784	0	-0.599804	0.659844	27.3784	0.00182876
FBgn0039609_CG14529	FBgn0039609	CG14529	CG14529	chr3R:24698626-24700753	+	2127	0.598185	34.2467	0	-0.598185	0.660584	34.2467	0.000376125
FBgn0033302_Cyp6a14	FBgn0033302	CG8687	Cyp6a14	chr2R:4451797-4453481	-	1627	0.598051	27.4028	0	-0.598051	0.660646	27.4028	0.00181853
FBgn0030334_Karl	FBgn0030334	CG4139	Karl	chrX:11682878-11686287	+	1417	0.595385	32.7024	0	-0.595385	0.661868	32.7024	0.000536739
FBgn0036068_CG6640	FBgn0036068	CG6640	CG6640	chr3L:10088846-10093981	-	2888	0.593504	19.5251	0	-0.593504	0.662732	19.5251	0.0111555
FBgn0085342_CG34313	FBgn0085342	CG34313	CG34313	chr2L:16879516-16886323	+	2243	0.591353	29.5562	0	-0.591353	0.66372	29.5562	0.00110759
FBgn0032618_CG31743	FBgn0032618	CG31743	CG31743	chr2L:16879516-16886323	+	2243	0.591353	29.5562	0	-0.591353	0.66372	29.5562	0.00110759
FBgn0038752_CG4462	FBgn0038752	CG4462	CG4462	chr3R:15747465-15749660	-	1896	0.590848	28.9977	0	-0.590848	0.663953	28.9977	0.0012596
FBgn0034756_Cyp6d2	FBgn0034756	CG4373	Cyp6d2	chr2R:18540077-18542032	-	1756	0.586524	34.5812	0	-0.586524	0.665945	34.5812	0.000348242
FBgn0040001_CG17374	FBgn0040001	CG17374	CG17374	chr3LHet:1135557-1145369	-	7100	0.585629	30.8797	0	-0.585629	0.666359	30.8797	0.000816636
FBgn0035453_CG10357	FBgn0035453	CG10357	CG10357	chr3L:3615381-3616682	+	1111	0.585064	33.3917	0	0.585064	1.50011	33.3917	0.000457961
FBgn0033464_CG1441	FBgn0033464	CG1441	CG1441	chr2R:5786522-5790788	-	1862	0.585196	31.7297	0	0.585196	1.50024	31.7297	0.000671469
FBgn0035023_itp	FBgn0035023	CG13586	itp	chr2R:20427494-20446273	+	4207	0.58858	31.3285	0	0.58858	1.50377	31.3285	0.000736467
FBgn0028407_Drep-3	FBgn0028407	CG8364	Drep-3	chr2R:7940448-7950374	+	2208	0.595181	30.3071	0	0.595181	1.51066	30.3071	0.000931721
FBgn0052512_CG32512	FBgn0052512	CG32512	CG32512	chrX:20933410-20938549	-	2197	0.598718	31.7297	0	0.598718	1.51437	31.7297	0.000671469
FBgn0035607_CG4835	FBgn0035607	CG4835	CG4835	chr3L:5472949-5476763	+	3675	0.598775	24.9865	0	0.598775	1.51443	24.9865	0.00317212
FBgn0030904_upd2	FBgn0030904	CG5988	upd2	chrX:18135380-18137038	-	1113	0.602123	28.6902	0	0.602123	1.51795	28.6902	0.001352
FBgn0033188_CG1600	FBgn0033188	CG1600	CG1600	chr2R:3413622-3420487	-	2280	0.604378	39.8433	0	0.604378	1.52032	39.8433	0.000103675
FBgn0039131_CG12268	FBgn0039131	CG12268	CG12268	chr3R:19769349-19774141	-	1770	0.607998	32.5055	0	0.607998	1.52414	32.5055	0.000561626
FBgn0034329_IM1	FBgn0034329	CG18108	IM1	chr2R:14271456-14271883	+	358	0.615514	31.7297	0	0.615514	1.5321	31.7297	0.000671469
FBgn0053960_CG33960	FBgn0053960	CG33960	CG33960	chr2R:12274052-12318273	+	4155	0.617729	31.6845	0	0.617729	1.53446	31.6845	0.000678495
FBgn0003495_spz	FBgn0003495	CG6134	spz	chr3R:22890791-22895790	-	2282	0.627617	38.1008	0	0.627617	1.54501	38.1008	0.000154854
FBgn0033928_Arc2	FBgn0033928	CG13941	Arc2	chr2R:10249448-10250330	+	882	0.632899	29.9329	0	0.632899	1.55068	29.9329	0.00101557
FBgn0259098_CG42246	FBgn0259098	CG42246	CG42246	chrX:7305299-7305939	-	578	0.65319	37.4133	0	0.65319	1.57264	37.4133	0.000181416
FBgn0033926_Arc1	FBgn0033926	CG12505	Arc1	chr2R:10245427-10247799	-	2372	0.662657	29.6935	0	0.662657	1.583	29.6935	0.00107313
FBgn0029738_CG4068	FBgn0029738	CG4068	CG4068	chrX:4820693-4832077	-	3839	0.6639	41.2267	0	0.6639	1.58436	41.2267	7.53928e-05
FBgn0035544_CG15021	FBgn0035544	CG15021	CG15021	chr3L:4436720-4438320	+	1545	0.683697	42.1188	0	0.683697	1.60625	42.1188	6.13937e-05
FBgn0034126_CG4398	FBgn0034126	CG4398	CG4398	chr2R:12319677-12320682	+	887	0.687192	42.35	0	0.687192	1.61015	42.35	5.82101e-05
FBgn0038074_CG6188	FBgn0038074	CG6188	CG6188	chr3R:8500330-8501806	+	989	0.692653	40.8799	0	0.692653	1.61625	40.8799	8.16606e-05
FBgn0259711_CG42365	FBgn0259711	CG42365	CG42365	chr2R:17554251-17555099	+	848	0.694446	39.1562	0	0.694446	1.61826	39.1562	0.000121446
FBgn0063494_GstE6	FBgn0063494	CG17530	GstE6	chr2R:14293517-14294266	+	749	0.694954	39.9606	0	0.694954	1.61883	39.9606	0.000100911
FBgn0033731_Cpr49Ah	FBgn0033731	CG8515	Cpr49Ah	chr2R:8301566-8302358	+	573	0.703396	56.6876	0	0.703396	1.62833	56.6876	2.14408e-06
FBgn0035845_CG13675	FBgn0035845	CG13675	CG13675	chr3L:8153414-8157552	-	1399	0.708166	43.0163	0	0.708166	1.63373	43.0163	4.99306e-05
FBgn0035409_CG14963	FBgn0035409	CG14963	CG14963	chr3L:3171613-3172545	-	932	0.709761	43.2227	0	0.709761	1.63553	43.2227	4.76136e-05
FBgn0033696_Cyp6g2	FBgn0033696	CG8859	Cyp6g2	chr2R:8075842-8077882	-	1989	0.713147	50.184	0	0.713147	1.63938	50.184	9.58528e-06
FBgn0032598_ChLD3	FBgn0032598	CG17905	ChLD3	chr2L:16738851-16742614	+	2267	0.71452	46.2376	0	0.71452	1.64094	46.2376	2.37817e-05
FBgn0039925_Kif3C	FBgn0039925	CG17461	Kif3C	chr4:1168091-1189865	+	4376	0.714587	40.9424	0	0.714587	1.64101	40.9424	8.0494e-05
FBgn0005660_Ets21C	FBgn0005660	CG2914	Ets21C	chr2L:547413-552454	-	2215	0.728065	49.93	0	0.728065	1.65642	49.93	1.01626e-05
FBgn0051226_CG31226	FBgn0051226	CG31226	CG31226	chr3R:14677024-14677526	-	397	0.732222	43.3666	0	0.732222	1.6612	43.3666	4.60621e-05
FBgn0040653_IM4	FBgn0040653	CG15231	IM4	chr2R:16756340-16756826	-	427	0.732767	50.0998	0	0.732767	1.66182	50.0998	9.77286e-06
FBgn0035144_CG17181	FBgn0035144	CG17181	CG17181	chr3L:582823-589272	-	2823	0.750435	61.583	0	0.750435	1.6823	61.583	6.94546e-07
FBgn0085264_CG34235	FBgn0085264	CG34235	CG34235	chr2R:9097313-9099680	-	1699	0.753148	48.1446	0	0.753148	1.68547	48.1446	1.53298e-05
FBgn0050058_CG30058	FBgn0050058	CG30058	CG30058	chr2R:9097313-9099680	-	1699	0.753148	48.1446	0	0.753148	1.68547	48.1446	1.53298e-05
FBgn0085341_CG34312	FBgn0085341	CG34312	CG34312	chr2R:9097313-9099680	-	1699	0.753148	48.1446	0	0.753148	1.68547	48.1446	1.53298e-05
FBgn0042206_GstD10	FBgn0042206	CG18548	GstD10	chr3R:8190495-8191440	-	837	0.753201	69.4666	0	0.753201	1.68553	69.4666	1.13068e-07
FBgn0037126_CG14567	FBgn0037126	CG14567	CG14567	chr3L:21730861-21731434	-	573	0.757774	57.2524	0	0.757774	1.69088	57.2524	1.8826e-06
FBgn0033438_Mmp2	FBgn0033438	CG1794	Mmp2	chr2R:5498643-5571356	-	4149	0.766393	57.2524	0	0.766393	1.70101	57.2524	1.8826e-06
FBgn0038525_CG14329	FBgn0038525	CG14329	CG14329	chr3R:13435083-13436255	+	1100	0.767341	49.4734	0	0.767341	1.70213	49.4734	1.12892e-05
FBgn0029831_CG5966	FBgn0029831	CG5966	CG5966	chrX:5882844-5886677	+	2602	0.772949	76.2128	0	0.772949	1.70876	76.2128	2.39179e-08
FBgn0025693_CG11163	FBgn0025693	CG11163	CG11163	chr2R:1662278-1670360	-	2460	0.790487	56.6445	0	0.790487	1.72966	56.6445	2.16548e-06
FBgn0053319_CR33319	FBgn0053319	CR33319	CR33319	chr2L:20928823-20929525	+	593	0.797964	56.2485	0	0.797964	1.73865	56.2485	2.3722e-06
FBgn0035439_CG14961	FBgn0035439	CG14961	CG14961	chr3L:3330141-3332942	+	2745	0.800153	79.6141	0	0.800153	1.74129	79.6141	1.09292e-08
FBgn0040736_IM3	FBgn0040736	CG16844	IM3	chr2R:14275624-14275995	+	300	0.803055	59.7233	0	0.803055	1.74479	59.7233	1.06578e-06
FBgn0001225_Hsp26	FBgn0001225	CG4183	Hsp26	chr3L:9369517-9370527	-	1010	0.809128	79.0529	0	0.809128	1.75215	79.0529	1.24369e-08
FBgn0001223_Hsp22	FBgn0001223	CG4460	Hsp22	chr3L:9366030-9368070	+	1906	0.816953	66.555	0	0.816953	1.76168	66.555	2.21052e-07
FBgn0001228_Hsp67Bb	FBgn0001228	CG4456	Hsp67Bb	chr3L:9366030-9368070	+	1906	0.816953	66.555	0	0.816953	1.76168	66.555	2.21052e-07
FBgn0259708_CG42362	FBgn0259708	CG42362	CG42362	chr2R:17551937-17553613	+	1623	0.821016	56.3291	0	0.821016	1.76665	56.3291	2.32858e-06
FBgn0259709_CG42363	FBgn0259709	CG42363	CG42363	chr2R:17551937-17553613	+	1623	0.821016	56.3291	0	0.821016	1.76665	56.3291	2.32858e-06
FBgn0053110_CG33110	FBgn0053110	CG33110	CG33110	chr3R:18395910-18406120	+	2010	0.821953	67.9788	0	0.821953	1.7678	67.9788	1.59266e-07
FBgn0010381_Drs	FBgn0010381	CG10810	Drs	chr3L:3369568-3369944	+	376	0.823479	69.4354	0	0.823479	1.76967	69.4354	1.13883e-07
FBgn0038160_CG9759	FBgn0038160	CG9759	CG9759	chr3R:9434474-9434968	-	494	0.827426	82.2569	0	0.827426	1.77452	82.2569	5.94719e-09
FBgn0033355_CG13748	FBgn0033355	CG13748	CG13748	chr2R:4827919-4828641	+	722	0.829434	68.6137	0	0.829434	1.77699	68.6137	1.37603e-07
FBgn0067905_IM14	FBgn0067905	CG33990	IM14	chr2R:16757929-16758134	+	141	0.835851	67.8606	0	0.835851	1.78491	67.8606	1.63658e-07
FBgn0085483_CG34454	FBgn0085483	CG34454	CG34454	chr3L:231736-232302	-	499	0.844677	74.9292	0	0.844677	1.79586	74.9292	3.21426e-08
FBgn0038611_CG14309	FBgn0038611	CG14309	CG14309	chr3R:14206850-14210723	-	3721	0.873231	75.4603	0	0.873231	1.83176	75.4603	2.8443e-08
FBgn0013772_Cyp6a8	FBgn0013772	CG10248	Cyp6a8	chr2R:10774672-10776514	-	1783	0.884602	70.9225	0	0.884602	1.84626	70.9225	8.08634e-08
FBgn0027073_CG4302	FBgn0027073	CG4302	CG4302	chr2R:17100384-17102485	-	1762	0.894616	74.986	0	0.894616	1.85911	74.986	3.17247e-08
FBgn0039684_Obp99d	FBgn0039684	CG15505	Obp99d	chr3R:25540260-25540674	+	414	0.901111	88.1021	0	0.901111	1.8675	88.1021	1.54806e-09
FBgn0039670_CG7567	FBgn0039670	CG7567	CG7567	chr3R:25412957-25413822	-	767	0.904608	78.8345	0	0.904608	1.87204	78.8345	1.30782e-08
FBgn0001224_Hsp23	FBgn0001224	CG4463	Hsp23	chr3L:9374983-9375867	+	884	0.918301	110.929	0	0.918301	1.88989	110.929	8.07475e-12
FBgn0035412_CG14957	FBgn0035412	CG14957	CG14957	chr3L:3187562-3188106	+	423	0.927136	92.1945	0	0.927136	1.9015	92.1945	6.03317e-10
FBgn0040734_CG15065	FBgn0040734	CG15065	CG15065	chr2R:14277462-14277752	+	224	0.939683	79.728	0	0.939683	1.91811	79.728	1.06462e-08
FBgn0004187_snRNA_U1_95Cc	FBgn0004187	CR31185	snRNA_U1_95Cc	chr3R:19652055-19652219	+	164	0.943054	88.2149	0	0.943054	1.92259	88.2149	1.50839e-09
FBgn0025583_IM2	FBgn0025583	CG18106	IM2	chr2R:14274101-14274535	+	372	0.971523	90.1769	0	0.971523	1.96091	90.1769	9.6008e-10
FBgn0034470_Obp56d	FBgn0034470	CG11218	Obp56d	chr2R:15590634-15591300	-	596	0.978463	98.0082	0	0.978463	1.97036	98.0082	1.58191e-10
FBgn0039452_CG14245	FBgn0039452	CG14245	CG14245	chr3R:22554264-22554929	+	665	0.980757	97.0277	0	0.980757	1.9735	97.0277	1.98258e-10
FBgn0031430_CG3528	FBgn0031430	CG3528	CG3528	chr2L:2517195-2518037	-	789	1.00101	91.5304	0	1.00101	2.0014	91.5304	7.03e-10
FBgn0033830_CG10814	FBgn0033830	CG10814	CG10814	chr2R:9263475-9265219	-	1445	1.02081	139.507	0	1.02081	2.02906	139.507	1.12025e-14
FBgn0014019_Rh5	FBgn0014019	CG5279	Rh5	chr2L:12008375-12009846	+	1363	1.02404	100.723	0	1.02404	2.0336	100.723	8.46717e-11
FBgn0034328_IM23	FBgn0034328	CG15066	IM23	chr2R:14270208-14270737	-	465	1.03103	93.6385	0	1.03103	2.04348	93.6385	4.32661e-10
FBgn0038610_CG7675	FBgn0038610	CG7675	CG7675	chr3R:14203841-14206897	-	1273	1.15435	137.932	0	1.15435	2.22583	137.932	1.60996e-14
FBgn0051815_CG31815	FBgn0051815	CG31815	CG31815	chr2L:16605944-16607277	+	1333	1.19899	135.428	0	1.19899	2.29578	135.428	2.86577e-14
FBgn0034335_GstE1	FBgn0034335	CG5164	GstE1	chr2R:14285894-14286729	+	835	1.23279	151.542	0	1.23279	2.35021	151.542	7.01057e-16
FBgn0031277_CG13947	FBgn0031277	CG13947	CG13947	chr2L:779203-779563	+	360	1.25057	151.789	0	1.25057	2.37935	151.789	6.62357e-16
FBgn0010385_Def	FBgn0010385	CG1385	Def	chr2R:5941682-5942081	-	399	1.29535	173.051	0	1.29535	2.45437	173.051	4.95284e-18
FBgn0010038_GstD2	FBgn0010038	CG4181	GstD2	chr3R:8197692-8198426	+	734	1.39322	218.083	0	1.39322	2.62664	218.083	1.55486e-22
FBgn0005626_ple	FBgn0005626	CG10118	ple	chr3L:6706454-6712624	-	3806	1.45817	235.17	0	1.45817	2.74759	235.17	3.0409e-24
FBgn0033207_CG12826	FBgn0033207	CG12826	CG12826	chr2R:3558054-3558507	-	393	1.51661	291.397	0	1.51661	2.86117	291.397	7.25012e-30
FBgn0028853_CG15263	FBgn0028853	CG15263	CG15263	chr2L:15285026-15285905	+	879	1.55335	267.815	0	1.55335	2.93499	267.815	1.65386e-27
FBgn0000047_Act88F	FBgn0000047	CG5178	Act88F	chr3R:11265709-11267895	+	1572	1.59203	341.379	0	1.59203	3.01473	341.379	7.27948e-35
FBgn0085256_CG34227	FBgn0085256	CG34227	CG34227	chr2R:7135630-7136117	+	487	1.60974	272.179	0	1.60974	3.05198	272.179	6.05414e-28
FBgn0037724_Fst	FBgn0037724	CG9434	Fst	chr3R:5470850-5471874	-	1024	1.85728	347.673	0	1.85728	3.62324	347.673	1.70902e-35
FBgn0036659_CG9701	FBgn0036659	CG9701	CG9701	chr3L:16726673-16732471	+	1984	1.91149	420.22	0	1.91149	3.76197	420.22	9.50518e-43
FBgn0033593_CG9080	FBgn0033593	CG9080	CG9080	chr2R:7129249-7129700	-	451	1.96517	405.85	0	1.96517	3.9046	405.85	2.59997e-41
FBgn0260011_nimC4	FBgn0260011	CG16876	nimC4	chr2L:14047583-14048863	+	1280	2.07683	489.766	0	2.07683	4.21879	489.766	1.05531e-49
FBgn0039759_CG9733	FBgn0039759	CG9733	CG9733	chr3R:26069697-26072425	-	1469	2.15524	503.191	0	2.15524	4.45443	503.191	4.79676e-51
FBgn0010357_betaTry	FBgn0010357	CG18211	betaTry	chr2R:7233843-7234641	+	798	3.36672	985.681	0	3.36672	10.3153	985.681	2.70313e-99
FBgn0010425_epsilonTry	FBgn0010425	CG18681	epsilonTry	chr2R:7232733-7233567	-	834	4.30074	1710.46	0	4.30074	19.7084	1710.46	8.98747e-172
*Genes listed meet a fold change cutoff of a Log2 ratio ± 0.585 (± 1.5 fold) and p-value <0.05.
														0.4854
